# Supplementary material for: Change in general and domain-specific physical activity during the transition from primary to secondary education: a systematic review
Source: BMC Public Health. 2024 Apr 11;24:1005. doi: 10.1186/s12889-024-18539-1 (PMC11008009; doi:10.1186/s12889-024-18539-1)
Supplement: Supplementary file 2 — Additional file 2. Table S1: Decisions for the selection of the PA outcomes and associations. [file 12889_2024_18539_MOESM2_ESM.xlsx]

## Sheet: Table S1
Table S1. Decisions for the selection of the PA outcomes and associations
Lead author	Year	Study name / sample					PA analysis					Factor (i.e., association) analysis
			Paper included in analysis	PA domain	PA synthesis unit	PA outcome	PA synthesis unit reported in multiple papers on the same study sample?	PA synthesis unit of this paper selected?	Multiple PA Outcomes of same PA synthesis unit reported in paper?	Do PA outcomes of the same PA synthesis unit overlap?	Result of PA outcome selected for PA analysis?	Multiple PA outcomes of same PA domain reported in paper?	Do PA outcomes of the same PA domain overlap?	Result of PA outcome selected for factor analysis?	Factor outcome	Factor reported in multiple papers on the same study sample?	Factor of this paper selected?
Barr-Anderson	2017	TRACK	Factors	General	All intensities / Total PA (objective)	Total PA (min/hr)	yes	no	no	NA	no	no	NA	yes	Race	yes	yes
															Socioeconomic status	yes	yes
															Self-efficacy (C)	yes	no
															Perceived barriers (C)	yes	no
															Enjoyment of PA (C)	yes	yes
															Enjoyment of PA (P)	yes	yes
															Appearance motivation (C)	yes	no
															Fitness motivation (C)	yes	no
															Enjoyment of physical education (P)	yes	yes
															Perception of parent support (C)	yes	no
															Perception of parent support (P)	yes	no
															Peer/friend support (C)	yes	no
															# of active friends (C)	yes	no
															Peer encouragement (C)	yes	yes
															Parent's participation in leisure-time PA (P)	yes	no
															Parent's participation in sports (P)	yes	no
															Parent's enjoyment of PA (P)	yes	no
															Importance of child's participation in sports/PA (P)	yes	no
															Rules on sedentary equipment in the home (P)	yes	no
															Availability of equipment at home (C)	yes	no
															Perceived environment (C)	yes	no
															Time to closest park (P)	yes	yes
															See children outdoors (P)	yes	yes
															Acces to active equipment at home (P)	yes	no
															Sedentary items in home (P)	yes	no
															Sedentary equipment in child's bedroom (P)	yes	no
															PA Facilities (PARA index)	yes	no
Britton	2019	Britton (2019)	PA Factors	General	MVPA (objective)	MVPA (min/day)	yes	yes	no	NA	yes	no	NA	yes	Gender	no	yes
Britton	2020	Britton (2019)	none	General	MVPA (objective)	MVPA (min/day)	yes	no	no	NA	no
Cardon	2012	Longitudinal Eating and Activity study	PA	Transport	Active transport to school (subjective)	Bicycling to school (min/day during roundtrip)	no	yes	yes	yes	yes
				Transport	Active transport to school (subjective)	Bicycling to school (yes/no)	no	yes	yes	yes	no
Chong	2022a	LSAC	PA	General	All intensities / Total PA (subjective)	School day PA (min/day)	no	yes	yes	no	yes
				General	All intensities / Total PA (subjective)	Nonschool day PA (min/day)	no	yes	yes	no	yes
Chong	2022b		PA	General	LPA (objective)	LPA (min/day)	no	yes	no	NA	yes
				General	MVPA (objective)	MVPA (min/day)	no	yes	yes	yes	yes
				General	MVPA (objective)	MVPA (compliance with guideline)	no	no	yes	yes	no
				School	Extracurricular PA (subjective)	Competitive team activities in school (yes/no)	no	yes	yes	no	yes
				School	Extracurricular PA (subjective)	Competitive individual activities in school (yes/no)	no	yes	yes	no	yes
				Leisure-time	Organized (subjective)	Competitive team activities out of school (yes/no)	no	yes	yes	no	yes
				Leisure-time	Organized (subjective)	Competitive individual activities out of school (yes/no)	no	yes	yes	no	yes
				Leisure-time	Organized (subjective)	Organized non-competitive activities (yes/no)	no	yes	yes	no	yes
Clennin	2019	TRACK	Factors	General	All intensities / Total PA (objective)	PA (min/hr)	yes	no	no	NA	no	no	NA	yes	Neighborhood Socioeconomic Deprivation	no	yes
															PA Facilities (PARA index)	yes	no
Colabianchi	2016	TRACK	PA locations and contexts	General	MVPA (objective)	MVPA (min/hr)	yes	no	no	NA	no
				PA locations and contexts		School grounds
				PA locations and contexts		Recreation center
				PA locations and contexts		Park or playground
				PA locations and contexts		Gym
				PA locations and contexts		Neighborhood
				PA locations and contexts		Home
				PA locations and contexts		Church
Colabianchi	2019	TRACK	Factors	General	All intensities / Total PA (objective)	Total PA (min/hr)	yes	no	no	NA	no	no	NA	yes	Self-efficacy (C)	yes	no
															Perceived barriers (C)	yes	no
															Enjoyment of PA (C)	yes	no
															Enjoyment of PA (P)	yes	no
															Appearance motivation (C)	yes	no
															Fitness motivation (C)	yes	no
															Competence motivation (C)	yes	no
															Social motivation (C)	yes	no
															Self-schema (C)	yes	no
															Perception of skill (C)	no	yes
															Perception of parent support (C)	yes	no
															Perception of parent support (P)	yes	no
															Perception of parent encouragement (C)	yes	no
															Importance of child's participation in sports/PA (P)	yes	no
															Peer/friend support (C)	yes	no
															# of active friends (C)	yes	no
															Peer encouragement (C)	yes	no
															Parent's participation in leisure-time PA (P)	yes	no
															Parent's participation in sports (P)	yes	no
															Parent's enjoyment of PA (P)	yes	no
															Rules on sedentary equipment in the home (P)	yes	no
															Availability of equipment at home (C)	yes	no
															Access to active equipment at home (P)	yes	no
															Neighborhood PA environment (Windshield & PARA index)	yes	no
Coombes	2014	PEACH	PA Factors	General	All intensities / Total PA (objective)	PA level (daily counts per minute)	no	yes	no	NA	yes	no	NA	yes	Supportiveness of home neigborhood for walking and cycling	no	yes
				Transport	Active transport to school (subjective)	Travel mode to school (passive/active)	yes	no	no	NA	no	no	NA	yes	School commute environment supportiveness for walking and cycling	no	yes
Cooper	2012	PEACH	PA	General	MVPA (objective)	Weekday MVPA (min/day)	yes	yes	no	NA	yes
				Transport	Active transport to school (subjective)	Travel mode to school (walk/car/bus)	yes	yes	no	NA	yes
De Baere	2015a	De Baere (2015a)	PA	General	All intensities / Total PA (objective)	PA Level (METswm)	yes	no	no	NA	no	yes	yes	no	Gender	yes	no
				General	Number of steps	Steps (n/day)	yes	no	no	NA	no	yes	yes	no
				General	LPA (objective)	Weekday LPA (min/day)	yes	no	no	NA	no	yes	yes	no
				General	MPA (objective)	Weekday MPA (min/day)	yes	no	no	NA	no	yes	yes	no
				General	VPA (objective)	Weekday VPA (min/day)	yes	no	no	NA	no	yes	yes	no
				School	General school (objective)	Weekday School LPA (min/day)	yes	no	yes	no	no	yes	no	no
				Leisure-time	Organized and non-organized (objective)	Weekday Sport LPA (min/day)	yes	no	yes	no	no	yes	no	no
				Transport	General active transport (objective)	Weekday Active travel LPA (min/day)	yes	no	yes	no	no	yes	no	no
				Leisure-time	Non-organized (objective)	Weekday Active leisure LPA (min/day)	yes	no	yes	no	no	yes	no	no
				Home	Common activities of daily life	Weekday CADL LPA (min/day)	yes	no	yes	no	no	yes	no	no
				-	-	Weekday Other LPA (min/day)	NA	NA	NA	NA	NA	NA	NA	NA
				School	General school (objective)	Weekday School MPA (min/day)	yes	no	yes	no	no	yes	no	no
				Leisure-time	Organized and non-organized (objective)	Weekday Sport MPA (min/day)	yes	no	yes	no	no	yes	no	no
				Transport	General active transport (objective)	Weekday Active travel MPA (min/day)	yes	no	yes	no	no	yes	no	no
				Leisure-time	Non-organized (objective)	Weekday Active leisure MPA (min/day)	yes	no	yes	no	no	yes	no	no
				Home	Common activities of daily life	Weekday CADL MPA (min/day)	yes	no	yes	no	no	yes	no	no
				-	-	Weekday Other MPA (min/day)	NA	NA	NA	NA	NA	NA	NA	NA
				School	General school (objective)	Weekday School VPA (min/day)	yes	no	yes	no	no	yes	no	no
				Leisure-time	Organized and non-organized (objective)	Weekday Sport VPA (min/day)	yes	no	yes	no	no	yes	no	no
				Transport	General active transport (objective)	Weekday Active travel VPA (min/day)	yes	no	yes	no	no	yes	no	no
				Leisure-time	Non-organized (objective)	Weekday Active leisure VPA (min/day)	yes	no	yes	no	no	yes	no	no
				-	-	Weekday Other VPA (min/day)	NA	NA	NA	NA	NA	NA	NA	NA
				School	Recess/lunch (objective)	Proportion LPA during recess time (%)	no	yes	yes	no	yes	Data not available
				School	Recess/lunch (objective)	Proportion MPA during recess time (%)	no	yes	yes	no	yes	Data not available
				School	Recess/lunch (objective)	Proportion VPA during recess time (%)	no	yes	yes	no	yes	Data not available
De Baere	2015b	De Baere (2015a)	PA Factors	General	All intensities / Total PA (objective)	PA Level (METswm)	yes	yes	no	NA	yes	yes	yes	yes	Gender	yes	yes
				General	Number of steps	Steps (n/day)	yes	yes	no	NA	yes	yes	yes	yes
				General	LPA (objective)	LPA (min/day)	yes	yes	no	NA	yes	yes	yes	no
				General	MPA (objective)	MPA (min/day)	yes	yes	no	NA	yes	yes	yes	no
				General	VPA (objective)	VPA (min/day)	yes	yes	no	NA	yes	yes	yes	no
				School	General school (objective)	School (min/day)	yes	yes	no	NA	yes	no	NA	yes
				Leisure-time	Organized and non-organized (objective)	Sport (min/day)	yes	yes	no	NA	yes	yes	no	yes
				Leisure-time	Non-organized (objective)	Active leisure (min/day)	yes	yes	no	NA	yes	yes	no	yes
				Transport	General active transport (objective)	Active travel (min/day)	yes	yes	no	NA	yes	no	NA	yes
				Home	Common activities of daily life	CADL (min/day)	yes	yes	no	NA	yes	no	NA	yes
				-	-	Other (min/day)	NA	NA	NA	NA	NA	NA	NA	NA
De Meester	2014	De Meester (2014)	PA Factors	Transport	Active transport to school (subjective)	Active transport to school (mean min/day)	yes	yes	no	NA	yes	no	NA	yes	Gender	no	yes
				School	Extracurricular PA (subjective)	Extracurricular PA (min/day)	no	yes	no	NA	yes	no	NA	yes	Extracurricular PA promotion: Active commuting to school (S)	no	yes
				General	All intensities / Total PA (subjective)	Total PA level (mean min/day)	no	yes	no	NA	yes	yes	no	yes	Extracurricular PA promotion: Active school yards or playgrounds (S)	no	yes
				General	Number of steps	Pedometer/accelerometer weekday steps (mean n/day)	yes	yes	no	NA	yes	yes	no	yes	Extracurricular PA promotion: Health education policy (S)	no	yes
				General	MVPA (objective)	Accelerometer weekday MVPA (mean min/day)	no	yes	no	NA	yes	yes	no	yes	Extracurricular PA promotion: Sports and PA after school (S)	no	yes
															Extracurricular PA promotion: Sports and PA during lunch break (S)	no	yes
D'Haese	2015	De Meester (2014)	PA Factors	General	Number of steps	Steps (n/day)	yes	no	no	NA	no	no	NA	yes	Convenience of recreational facilities (C)	no	yes
				Leisure-time	Organized and non-organized (subjective)	Sports during leisure (min/day)	no	yes	no	NA	yes	no	NA	yes	Convenience of recreational facilities (P)	yes*	yes
				Transport	Active transport to school (subjective)	Active transport to school (min/day)	yes	no	no	NA	no	yes	no	yes	Land use mix diversity (C)	no	yes
				Transport	Active transport during leisure (subjective)	Walking for transport during leisure (min/day)	yes	yes	yes	no	yes	yes	no	yes	Land use mix diversity (P)	yes*	yes
				Transport	Active transport during leisure (subjective)	Cycling for transport during leisure (min/day)	yes	yes	yes	no	yes	yes	no	yes	Street network connectivity (C)	no	yes
															Street network connectivity (P)	yes*	yes
															Residential density (C)	no	yes
															Residential density (P)	yes*	yes
															Land use mix access (C)	no	yes
															Land use mix access (P)	yes*	yes
															Availability of walking and cycling infrastructure (C)	no	yes
															Availability of walking and cycling infrastructure (P)	yes*	yes
															Maintenance and quality of walking and cycling infrastructure (C)	no	yes
															Maintenance and quality of walking and cycling infrastructure (P)	yes*	yes
															Aesthetics of the neigborhood (C)	no	yes
															Aesthetics of the neigborhood (P)	yes*	yes
															Traffic safety (C)	no	yes
															Traffic safety (P)	yes*	yes
															Crime safety (C)	no	yes
															Crime safety (P)	yes*	yes
D'Haese	2016	De Meester (2014)	Factors	General	Number of steps	Steps (n/day)	Data not available					no	NA	yes	Child's attitude toward PA (C)	no	yes
				Leisure-time	Organized and non-organized (subjective)	Sports during leisure (min/day)						no	NA	yes	Child's attitude toward PA (P)	no	yes
				Transport	Active transport to school (subjective)	Active transport to school (min/day)						yes	no	yes	Self-efficacy (C)	yes*	yes
				Transport	Active transport during leisure (subjective)	Walking for transport during leisure (min/day)						yes	no	yes	Perceived barrier of lack of time (C)	no	yes
				Transport	Active transport during leisure (subjective)	Cycling for transport during leisure (min/day)						yes	no	yes	Perceived barrier of lack of time (P)	no	yes
															Perceived barrier of lack of transportation to sport activities (C)	no	yes
															Perceived barrier of lack of transportation to sport activities (P)	no	yes
															Perceived barrier of not being allowed to sport (C)	no	yes
															Perceived barrier of not being allowed to sport (P)	no	yes
															Perceived barrier of not being good at sports (C)	no	yes
															Perceived barrier of not being good at sports (P)	no	yes
															Perceived barrier of not liking sports (C)	no	yes
															Perceived barrier of not liking sports (P)	no	yes
															Perceived benefit of being better than others (C)	no	yes
															Perceived benefit of being better than others (P)	no	yes
															Perceived benefit of fun (C)	no	yes
															Perceived benefit of fun (P)	no	yes
															Perceived benefit of health (C)	no	yes
															Perceived benefit of health (P)	no	yes
															Perceived benefit of meeting (new) friends (C)	no	yes
															Perceived benefit of meeting (new) friends (P)	no	yes
															Perceived benefit of not feeling bored (C)	no	yes
															Perceived benefit of not feeling bored (P)	no	yes
															Perceived benefit of weight loss (C)	no	yes
															Perceived benefit of weight loss (P)	no	yes
															Perception of parental support (C)	no	yes
															Perception of parental support (P)	yes*	yes
															Parental trust in child's ability to be physically active (P)	no	yes
															Perceived social norm (C)	no	yes
															Perceived social norm (P)	yes	yes
															Friends' co-participation (C)	no	yes
Dishman	2013	TRACK	none	General	MVPA (objective)	MVPA (MET min/day)	yes	no	yes	yes	no
				General	MVPA (objective)	MVPA (MET-weighted min/day)	yes	no	yes	yes	no
Dishman	2017	TRACK	PA	General	All intensities / Total PA (objective)	Total PA (min/hr)	yes	yes	no	NA	yes	no	NA	no	Self-efficacy	yes	no
															Perceived barriers	yes	no
															Enjoyment motivation	yes	no
															Social motivation	yes	no
															Perception of parent support	yes	no
															Peer/friend support	yes	no
															Perceived environment	yes	no
Dishman	2019	TRACK	none	General	All intensities / Total PA (objective)	Total PA (min/hr)	yes	no	no	NA	no	no	NA	no	Self-efficacy	yes	no
															Perceived barriers	yes	no
															Enjoyment motivation	yes	no
															Social motivation	yes	no
															Fitness motivation	yes	no
															Competence motivation	yes	no
															Appearance motivation	yes	no
															Perception of parent support	yes	no
															Peer/friend support	yes	no
															Perceived environment	yes	no
Dowda	2017	TRACK	PA	General	MVPA (objective)	MVPA (min/hr)	yes	yes	no	NA	yes
Dowda	2020	TRACK	PA locations and contexts (including Factors)	PA locations and contexts		Home									Perception of parent support
				PA locations and contexts		Neighborhood									Access to active equipment at home
															Perceived environment
															Incivilities (Windshield)
															Territoriality (Windshield)
															Social spaces (Windshield)
															Outside equipment
Dowda	2021	TRACK	PA	General	All intensities / Total PA (subjective)	PA level (child-reported)	no	yes	yes	no	yes
				General	All intensities / Total PA (subjective)	PA level (parent-reported)	no	yes	yes	no	yes
				General	All intensities / Total PA (objective)	MVPA (min/hr)	yes	no	no	NA	no
Eime	2016		PA	School	Physical education (subjective)	School physical education classes (yes/no)	no	yes	no	NA	yes
				School	Extracurricular PA (subjective)	Competitive team activities in school (yes/no)	no	yes	yes	no	yes
				School	Extracurricular PA (subjective)	Competitive individual activities in school (yes/no)	no	yes	yes	no	yes
				Leisure-time	Organized (subjective)	Competitive team activities out of school (yes/no)	no	yes	yes	no	yes
				Leisure-time	Organized (subjective)	Competitive individual activities out of school (yes/no)	no	yes	yes	no	yes
				Leisure-time	Organized (subjective)	Organized non-competitive activities (yes/no)	no	yes	yes	no	yes
				Leisure-time	Non-organized (subjective)	Non-organized activities (yes/no)	no	yes	no	NA	yes
Forthofer	2017	TRACK	Factors	General	All intensities / Total PA (objective)	Total PA (min/hr)	no	no	no	NA	no	no	NA	yes	Self-efficacy (C)	yes	no
															Perceived barriers (C)	yes	no
															Social motivation (C)	yes	no
															Perception of parent support (C)	yes	no
															Perception of parent support (P)	yes	no
															Importance of child's participation in sports/PA (P)	yes	no
															Parent's enjoyment of PA (P)	yes	no
															Parent's participation in leisure-time PA (P)	yes	no
															Parent's participation in sports (P)	yes	no
															Peer/friend support (C)	yes	no
															Rules on sedentary equipment in the home (P)	yes	no
															Sedentary equipment in child's bedroom (P)	yes	no
															Safe to play outdoors in the neighborhood (P)	yes	yes
															PA Facilities (PARA index)	yes	no
Garcia	1998		PA	General	All intensities / Total PA (subjective)	PA level (index of total effort)	no	yes	no	NA	yes
Jaakkola	2019	Finnish Schools on the Move	PA	General	MVPA (objective)	MVPA (min/day)	no	yes	no	NA	yes
Jago	2012	PEACH	Factors	General	MVPA (objective)	After-school MVPA (min/day)	yes	no	yes	no	no	yes	no	yes	Friend support for PA	no	yes
				General	MVPA (objective)	Weekend MVPA (min/day)	yes	no	yes	no	no	yes	no	yes	# of friends	no	yes
															Friend sedentary preferences	no	yes
															General friend support	no	yes
Johansen	2023	Mikalsen (2020)	PA	School	School (objective)	MVPA during schooltime (min/wk)	no	yes	no	NA	yes
Knowles	2009		PA Factors	General	All intensities / Total PA (subjective)	PA level (range 1-5)	no	yes	no	NA	yes	no	NA	yes	Maturation (PDS)	no	yes
															Body mass	no	yes
															Waist circumference	no	yes
															Skinfolds	no	yes
															Sport competence	no	yes
															Physical condition	no	yes
															Body attractiveness	no	yes
															Muscular strength and development	no	yes
															Overall physical self-worth	no	yes
Knowles	2011	Knowles (2011)	Qualitative
Knowles	2014	Knowles (2011)	Qualitative
Lau	2017	TRACK	PA	School	General school (objective)	School Total PA (min/hr)	no	yes	yes	yes	yes
				School	General school (objective)	School MVPA (min/hr)	no	yes	yes	yes	no
				General	All intensities / Total PA (objective)	After-school Total PA (min/hr)	yes	no	yes	no	no
				General	All intensities / Total PA (objective)	Evening Total PA (min/hr)	yes	no	yes	no	no
				General	MVPA (objective)	After-school MVPA (min/hr)	yes	no	yes	no	no
				General	MVPA (objective)	Evening MVPA (min/hr)	yes	no	yes	no	no
Marks	2015		PA Factors	School	Physical education (subjective)	Being very active in physical education class (frequency)	no	yes	no	NA	yes	yes	no	yes	Changing school	no	yes
				School	Recess/lunch (subjective)	Do most of the time at recess	no	yes	yes	no	yes	yes	no	yes
				School	Recess/lunch (subjective)	Do most of the time at lunch	no	yes	yes	no	yes	yes	no	yes
				Transport	Active transport to school (subjective)	Walking to school (times/wk)	no	yes	yes	no	yes	yes	no	yes
				Transport	Active transport to school (subjective)	Cycle/scoot to school (times/wk)	no	yes	yes	no	yes	yes	no	yes
				Leisure-time	Organized and non-organized (subjective)	After-school being very active (min/day)	no	yes	yes	no	yes	yes	no	yes
				Leisure-time	Organized and non-organized (subjective)	Weekend being very active (min/day)	no	yes	yes	no	yes	yes	no	yes
				General	LPA (objective)	LPA (min/day)	no	yes	no	no	yes	yes	no	yes
				General	MVPA (objective)	MVPA (min/day)	no	yes	yes	yes	yes	yes	no	yes
				General	MVPA (objective)	MVPA by recommendation	no	yes	yes	yes	no	yes	yes	no
McGaughey	2020		Qualitative
Mikalsen	2020	Mikalsen (2020)	PA Factors	General	MVPA (objective)	MVPA (min/day)	no	yes	yes	yes	yes	no	NA	yes	Eagerness for PA	no	yes
				General	MVPA (objective)	MVPA by recommendation	no	yes	yes	yes	no				Perceived athletic competence	no	yes
															Parental support	no	yes
Okazaki	2022		PA	General	MVPA (objective)	MVPA (min/day)	no	yes	no	NA	yes
				General	LPA (objective)	LPA (min/day)	no	yes	no	NA	yes
Pate	1999		PA	General	VPA (subjective)	VPA (# of 30-min blocks)	no	yes	no	NA	yes
				General	MVPA (subjective)	MVPA (# of 30-min blocks)	no	yes	no	NA	yes
				General	All intensities / Total PA (subjective)	After-school Kcals	no	yes	no	NA	yes
Pate	2019a	TRACK	Factors	General	All intensities / Total PA (objective)	PA (min/hr)	yes	no	no	NA	no	no	NA	yes	# of active friends (C)	yes	yes
															Acces to active equipment at home (P)	yes	yes
															Availability of equipment at home (C)	yes	yes
															# of adults in the home (P)	no	yes
															Perceived environment (C)	yes	yes
															Sedentary equipment in child's bedroom (P)	yes	yes
															Sedentary items in home (P)	yes	yes
															Importance of child's participation in sports/PA (P)	yes	yes
															Appearance motivation (C)	yes	yes
															Competence motivation (C)	yes	yes
															Enjoyment motivation (C)	yes	yes
															Fitness motivation (C)	yes	yes
															Social motivation (C)	yes	yes
															PA Facilities (PARA index)	yes	yes
															Parent's enjoyment of PA (P)	yes	yes
															Parent's participation in leisure-time PA (P)	yes	yes
															Parent's participation in sports (P)	yes	yes
															Peer/friend support (C)	yes	yes
															Perceived barriers (C)	yes	yes
															Perception of parent encouragement (C)	yes	yes
															Perception of parent support (C)	yes	yes
															Perception of parent support (P)	yes	yes
															Rules on sedentary equipment in the home (P)	yes	yes
															School intramural activities (S)	no	yes
															School physical education minutes per year (S)	no	yes
															School recess minutes per week (S)	no	yes
															Self-efficacy (C)	yes	yes
															Self-schema (C)	yes	yes
															Incivilities (Windshield)	yes	yes
															Territoriality (Windshield)	yes	yes
															Social spaces (Windshield)	yes	yes
Pate	2019b	TRACK	none	General	All intensities / Total PA (objective)	Total PA (min/hr)	yes	no	no	NA	no
Remmers	2020	PHASE	PA PA locations and contexts	General	LPA (objective)	Weekend days LPA (min/day)	no	yes	yes	some	yes
				PA locations and contexts		Weekend days Home LPA (min/day)
				PA locations and contexts		Weekend days School grounds LPA (min/day)
				PA locations and contexts		Weekend days Sports grounds LPA (min/day)
				-	-	Weekend days Other locations LPA (min/day)	NA	NA	NA	NA	NA
				General	MVPA (objective)	Weekend days MVPA (min/day)	no	yes	yes	some	yes
				PA locations and contexts		Weekend days Home MVPA (min/day)
				PA locations and contexts		Weekend days School grounds MVPA (min/day)
				PA locations and contexts		Weekend days Sports grounds MVPA (min/day)
				-	-	Weekend days Other locations MVPA (min/day)	NA	NA	NA	NA	NA
				General	LPA (objective)	Weekdays LPA (min/day)	no	yes	yes	some	yes
				General	LPA (objective)	Weekdays before school LPA (min/day)	no	yes	yes	some	no
				PA locations and contexts		Weekdays before school Home LPA (min/day)
				PA locations and contexts		Weekdays before school School grounds LPA (min/day)
				General	LPA (objective)	Weekdays during school LPA (min/day)	no	yes	yes	some	no
				PA locations and contexts		Weekdays during school School grounds LPA (min/day)
				-	-	Weekdays during school Other locations LPA (min/day)	NA	NA	NA	NA	NA
				General	LPA (objective)	Weekdays after school LPA (min/day)	no	yes	yes	some	no
				PA locations and contexts		Weekdays after school Home LPA (min/day)
				PA locations and contexts		Weekdays after school School grounds LPA (min/day)
				PA locations and contexts		Weekdays after school Sports grounds LPA (min/day)
				-	-	Weekdays after school Other locations LPA (min/day)	NA	NA	NA	NA	NA
				General	MVPA (objective)	Weekdays MVPA (min/day)	no	yes	yes	some	yes
				General	MVPA (objective)	Weekdays before school MVPA (min/day)	no	yes	yes	some	no
				PA locations and contexts		Weekdays before school Home MVPA (min/day)
				PA locations and contexts		Weekdays before school School grounds MVPA (min/day)
				General	MVPA (objective)	Weekdays during school MVPA (min/day)	no	yes	yes	some	no
				PA locations and contexts		Weekdays during school School grounds MVPA (min/day)
				-	-	Weekdays during school Other locations MVPA (min/day)	NA	NA	NA	NA	NA
				General	MVPA (objective)	Weekdays after school MVPA (min/day)	no	yes	yes	some	no
				PA locations and contexts		Weekdays after school Home MVPA (min/day)
				PA locations and contexts		Weekdays after school School grounds MVPA (min/day)
				PA locations and contexts		Weekdays after school Sports grounds MVPA (min/day)
				-	-	Weekdays after school Other locations MVPA (min/day)	NA	NA	NA	NA	NA
				Transport	General active transport (objective)	Weekend days Active transport LPA (min/day)	no	yes	yes	no	yes
				Transport	General active transport (objective)	Weekdays before school Active transport LPA (min/day)	no	yes	yes	no	yes
				Transport	General active transport (objective)	Weekdays during school Active transport LPA (min/day)	no	yes	yes	no	yes
				Transport	General active transport (objective)	Weekdays after school Active transport LPA (min/day)	no	yes	yes	no	yes
				Transport	General active transport (objective)	Weekend days Active transport MVPA (min/day)	no	yes	yes	no	yes
				Transport	General active transport (objective)	Weekdays before school Active transport MVPA (min/day)	no	yes	yes	no	yes
				Transport	General active transport (objective)	Weekdays during school Active transport MVPA (min/day)	no	yes	yes	no	yes
				Transport	General active transport (objective)	Weekdays after school Active transport MVPA (min/day)	no	yes	yes	no	yes
Ridley	2019		PA Factors	General	All intensities / Total PA (subjective)	PA level (range 1-5)	no	yes	no	NA	yes	no	NA	yes	Perceived outcomes of regular PA	no	yes
				Leisure-time	Organized and non-organized (subjective)	After school PA level (range 1-5)	no	yes	yes	no	yes	Data not available			Barriers self-efficacy	no	yes
				Leisure-time	Organized and non-organized (subjective)	Evenings PA level (range 1-5)	no	yes	yes	no	yes	Data not available			Good at PA	no	yes
				Leisure-time	Organized and non-organized (subjective)	Weekends PA level (range 1-5)	no	yes	yes	no	yes	Data not available			Like PA	no	yes
				School	Physical education (subjective)	Physical education PA level (range 1-5)	no	yes	no	NA	yes	Data not available			Don't like PA feel	no	yes
				School	Recess/lunch (subjective)	Lunch/recess PA level (range 1-5)	no	yes	no	NA	yes	Data not available			Parent support	no	yes
															Parent play with	no	yes
															Right clothing	no	yes
															TV Rules imposed by parents	no	yes
															Friends encourage	no	yes
															Friend play with	no	yes
															Other kids tease	no	yes
															Bullies	no	yes
Rutten	2014	Rutten (2014)	PA Factors	General	All intensities / Total PA (subjective)	PA level (range 1-5)	yes	yes	no	NA	yes	yes	yes	yes	Gender	no	yes
				General	Number of steps	Steps (n/day)	yes	yes	yes	yes	yes	yes	yes	yes	Overweight (BMI)	no	yes
				General	Number of steps	Steps by recommendation	yes	yes	yes	yes	no	yes	yes	no
				School	General school (subjective)	PA level at school (range 1-5)	no	yes	no	NA	yes	no	NA	yes
				Leisure-time	Organized and non-organized (subjective)	PA level during leisure time (range 1-5)	no	yes	no	NA	yes	no	NA	yes
Rutten	2015	Rutten (2014)	none	General	All intensities / Total PA (subjective)	PA level (range 1-5)	yes	no	no	NA	no
				General	Number of steps	Steps (n/day)	yes	no	no	NA	no
Saunders	2018	TRACK	PA locations and contexts	PA locations and contexts		Common PAs
				PA locations and contexts		Common PAs during school
				PA locations and contexts		Common PAs outside school
				PA locations and contexts		Common PAs during and outside school
				PA locations and contexts		Common PAs alone
				PA locations and contexts		Common PAs with 1 other
				PA locations and contexts		Common PAs with several others
				PA locations and contexts		Common PAs with class/team
				PA locations and contexts		Common PAs school
				PA locations and contexts		Common PAs recreation center
				PA locations and contexts		Common PAs park
				PA locations and contexts		Common PAs gym
				PA locations and contexts		Common PAs church
				PA locations and contexts		Common PAs neighborhood
				PA locations and contexts		Common PAs home
Shin	2019	KCYPS	PA Factors	School	Physical education (subjective)	Perceived physical education activity (range 1-5)	no	yes	no	NA	yes	no	NA	yes	Socioeconomic status	no	yes
															Perceived peer acceptance	no	yes
															Perceived aggressive disposition	no	yes
Taylor	2014		PA Factors	General	All intensities / Total PA (subjective)	PA level (range 1-5)	no	yes	no	NA	yes	no	NA	yes	Amotivation	no	yes
															External motivation	no	yes
															Introjected regulation	no	yes
															Intrinsic motivation / Identified regulation	no	yes
															Perceptions of peer-created task climate	no	yes
															Perceptions of peer-created ego climate	no	yes
															Perceptions of teacher psychological need support	no	yes
Vanwolleghem	2016	De Meester (2014)	Factors	Transport	Active transport to school (subjective)	Transport to school (passive/active)	yes	no	no	NA	no	yes	no	yes	Socioeconomic status	no	yes
				Transport	Active transport during leisure (subjective)	Transport to leisure destinations (passive/active)	yes	no	no	NA	no	yes	no	yes	Self-efficacy (P)	yes	no
															Attitude / Benefits-barriers (P)	no	yes
															Perception of parental support (P)	yes	no
															Perceived social norm (P)	yes	no
															Convenience of recreational facilities (P)	yes	no
															Land use mix diversity (P)	yes	no
															Street network connectivity (P)	yes	no
															Residential density (P)	yes	no
															Land use mix access (P)	yes	no
															Availability of walking and cycling infrastructure (P)	yes	no
															Maintenance and quality of walking and cycling infrastructure (P)	yes	no
															Aesthetics of the neigborhood (P)	yes	no
															Traffic safety (P)	yes	no
															Crime safety (P)	yes	no
															Difference home-school distance between primary and secondary school	no	yes
Zhu	2017	PFHICA	PA	General	All intensities / Total PA (subjective)	PA for a total of at least 60 minutes per day (d/wk)	no	yes	no	NA	yes
TRACK = Transitions and Activity Changes in Kids; PEACH = Personal and Environmental Associations with Children’s Health; LSAC = Longitudinal Study of Australian Children; PHASE = Physical Activity in Public Space Environments; KCYPS = Korean Children and Youth Panel Survey; PFHICA = Physical Fitness and Health Index of Child and Adolescents; PA = physical activity; LPA = light physical activity;…
