# Supplementary material for: Change in general and domain-specific physical activity during the transition from primary to secondary education: a systematic review
Source: BMC Public Health. 2024 Apr 11;24:1005. doi: 10.1186/s12889-024-18539-1 (PMC11008009; doi:10.1186/s12889-024-18539-1)
Supplement: Supplementary file 3 — Additional file 3. Table S1: Details of the studies of selected PA outcomes and factors. [file 12889_2024_18539_MOESM3_ESM.xlsx]

## Sheet: Table S1
Table S1. Details of the studies of selected PA outcomes and factors
Synthesis	Author(s)	Year	Country	Study name / sample	Study design	Sample	Age (yrs.)	Transition	PA outcomes	PA assessment tools	PA intensity	PA domain	Factors	Factors assessment tools
Factors	Barr-Anderson, Flynn, Dowda, Taverno Ross, Schenkelberg, Reid, Pate	2017	USA	TRACK	Prospective longitudinal 2 yrs. follow-up (3 assessments)	Baseline: n = 1083 [F: 54.5%] Final analysis: n = 643 [F: 54.1%] Race/ethnicity Black: n = 275 Hispanic: n = 72 White: n = 296 Parent education ≤High school: n = 295 >High school: n = 392	NR	School Transition: Grade 5 to 6 Baseline: Grade 5 (<1 yr. pre) 1st Follow-up: Grade 6 (<1 yr. post) 2nd Follow-up: Grade 7 (<2 yrs. post)	Total PA (min/hr)	Accelerometry (7 days)	All intensities	All domains	Demographic Race Socioeconomic status Individual Enjoyment of PA (C)(P) Enjoyment of physical education (P) Interpersonal Peer encouragement (C) Environmental Time to closest park (P) See children outdoors (P)	American Community Survey, based on Census tract (for poverty index as proxy for socioeconomic status) Questionnaire for parents (for parental education as proxy for socioeconomic status) Questionnaires for parents and children (based on previous studies; for all other factors)
PA Factors	Britton, Belton & Issartel	2019	Ireland	Britton (2019)	Prospective longitudinal 1 yr. follow-up (2 assessments)	Baseline: n = 261 [F: 53%] Follow-up: n = 299 [F: 48%] Final analysis: n = 224 [F: 51%] Final analysis MVPA: n = 53	Baseline: 12.11 ± 0.48 Follow-up: 13.91 ± 0.58 Final analysis: 12.26 ± 0.37	School Transition: Grade 6 to 1st year Baseline: Grade 6 (<1 yr. pre) Follow-up: 1st year (<1 yr. post)	MVPA (min/day)	Accelerometry (9 days)	MVPA	All domains	Demographic Gender
PA	Cardon, Maes, Haerens & De Bourdeaudhuij	2012	Belgium	Longitudinal Eating and Activity study	Prospective longitudinal 6 yrs. follow-up (5 assessments) N.B. 5th assessment beyond our scope	Baseline: n = 1070 [F: 48.1%] 1st Follow-up: n = 1039 2nd Follow-up: n = 907 3th Follow-up: n = 549	T1: 9.93 ± 0.4	School Transition: Grade 6 to 1st year Baseline: Grade 5 (<2 yrs. pre) 1st Follow-up: Grade 6 (<1 yr. pre) 2nd Follow-up: 1st year (<1 yr. post) 3rd Follow-up: 2nd year (<2 yrs. post)	Bicycling to school (min/day during roundtrip)	Questionnaire (FPAQ)	Not specified	Transport
PA	Chong, Dumuid, Cliff, Parrish and Okely	2022a	Australia	LSAC	Prospective longitudinal 2 yrs. follow-up (2 assessments)	Baseline: n = 4169 Follow-up: n = 3956 Final analysis: n = 909 [F: 53.1%] Groups School days: n = 613 Nonschool days: n = 296	Baseline: 10-11 Follow-up: 12-13	School Transition: Grade NR Baseline: <2 yrs. pre Follow-up: <2 yrs. post	PA (min/day)	Time-use diaries	Not specified	All domains
PA	Chong, Parrish, Cliff, Dumuid and Okely	2022b	Australia		Prospective longitudinal 1 yr. follow-up (2 assessments)	Baseline: n = 135 [F: 49.6%] Final analysis: n = 83 [F:60.2%]	Baseline: 11.8 (10-12) Follow-up: 12.8 (11-13)	School Transition: Year 6 to Year 7 Baseline: Year 6 (<1 yr. pre) Follow-up: Year 7 (<1 yr. post)	LPA (min/day) MVPA (min/day) Competitive team sports at school (yes/no) Competitive team sports outside school (yes/no) Competitive individual sports at school (yes/no) Competitive individual sports outside school (yes/no) Organised but non-competitive PA (yes/no)	Accelerometry (6 days) Questionnaire	LPA MVPA Not specified	All domains Leisure-time School
Factors	Clennin, Lian, Colabianchi, Kaczynski, Dowda & Pate	2019	USA	TRACK	Prospective longitudinal 2 yrs. follow-up (2 assessments)	Baseline: n = 942 Final analysis: n = 660 [F: 54.4%]	Baseline: 10.6 ± 0.5	School Transition: Grade 5 to 6 Baseline: Grade 5 (<1 yr. pre) Follow-up: Grade 7 (<2 yrs. post)	PA (min/hr)	Accelerometry (7 days)	All intensities	All domains	Environmental Neighborhood Socioeconomic Deprivation	American Community Survey, based on Census tract
PA locations and contexts	Colabianchi, Griffin, McIver, Dowda & Pate	2016	USA	TRACK	Prospective longitudinal 1 yr. follow-up (2 assessments)	Baseline: n = 1080 [F: 53.6%] Follow-up: n = 896 Final analysis: n = 520 [F: 55.2%]	NR	School Transition: Grade 5 to 6 Baseline: Grade 5 (<1 yr. pre) Follow-up: Grade 6 (<1 yr. post)	PA locations - School grounds - Recreation center - Park or playground - Gym - Neighborhood - Home - Church	Questionnaire (PAC)	Not specified	NA
Factors	Colabianchi, Clennin, Dowda, McIver, Dishman, Porter & Pate	2019	USA	TRACK	Prospective longitudinal 2 yrs. follow-up (3 assessments)	Baseline: n = 1080 [F: 53.6%] Final analysis: n = 636 [F: 54.1%] Neighborhood PA environment Non-supportive: n = 166 Supportive: n = 470	Baseline: 10.6 ± 0.6	School Transition: Grade 5 to 6 Baseline: Grade 5 (<1 yr. pre) 1st Follow-up: Grade 6 (<1 yr. post) 2nd Follow-up: Grade 7 (<2 yrs. post)	Total PA (min/hr)	Accelerometry (7 days)	All intensities	All domains	Individual Perception of skill	Questionnaire for children (based on previous studies)
PA Factors	Coombes, Jones, Page & Cooper	2014	England	PEACH	Longitudinal 1 yr. follow-up (2 assessments)	Baseline: n = 1307 Follow-up: n = 953 Final analysis: n = 518	Baseline: M = 10.9, CI = 11.0 Follow-up: M = 12.0, CI = 12.1	School Transition: Grade 6 to 1st year Baseline: Grade 6 (<1 yr. pre) Follow-up: 1st year (<1 yr. post)	PA level (daily counts per minute) Travel mode to school (passive/active)	Accelerometry (7 days) Questionnaire	Other Not specified	All domains Transport	Environmental Supportiveness of home neigborhood for walking and cycling School commute environment supportiveness for walking and cycling	Objective index based on metrics that were generated using a Geographical Information System
PA	Cooper, Jago, Southward & Page	2012	England	PEACH	Longitudinal 1 yr. follow-up (2 assessments)	Baseline: n = 1307 Follow-up: n = 953 Final longitudinal sample: n = 500	Baseline: 11.0 ± 0.4	School Transition: Grade 6 to 1st year Baseline: Grade 6 (<1 yr. pre) Follow-up: 1st year (<1 yr. post)	Weekday MVPA (min/day) Travel mode to/from school (walk/car/bus)	Accelerometry (7 days) Questionnaire	MVPA Not specified	All domains Transport
PA	De Baere, Seghers, Philippaerts, De Martelaer & Lefevre	2015a	Belgium	De Baere (2015a)	Cross-sectional	Total: n = 241 [F: 49.4%] Final sample: n = 201 [F: 50.7%] Primary: n = 106 Secondary: n = 95	Primary: 11.1 ± 0.6 Secondary: 13.1 ± 0.7	Primary: <2 yrs. pre Secondary: <2 yrs. post	Proportion LPA during recess time Proportion MPA during recess time Proportion VPA during recess time	Triaxial accelerometry with physiological measures (7 days)	LPA MPA VPA	School
PA Factors	De Baere, Lefevre, De Martelaer, Philippaerts, Jan Seghers	2015b	Belgium	De Baere (2015a)	Cross-sectional	Final sample: n = 211 [F: 51.2%] Primary: n = 110 Secondary: n = 101	Primary: 11.1 ± 0.6 Secondary: 13.1 ± 0.7	Primary: <2 yrs. pre Secondary: <2 yrs. post	PA level (METswm) Steps (n/day) LPA (min/day) MPA (min/day) VPA (min/day) School (min/day) Sport (min/day) Active travel (min/day) Active leisure (min/day) CADL (min/day)	Triaxial accelerometry with physiological measures (7 days) Real-time self-report assessment / electronic diary	Other Not specified LPA MPA VPA	All domains Leisure-time Transport School Home	Demographic Gender
PA Factors	De Meester, Van Dyck, Bourdeaudhuij, Deforche, Cardon	2014	Belgium	De Meester (2014)	Prospective longitudinal 2 yrs. follow-up	Baseline: n = 749 Final analysis: n = 420 [F: 49.5%]	Baseline: 11.1 ± 0.5 Follow-up: 13.4 ± 0.6	School Transition: NR Baseline: <1 yr. pre Follow-up: <2 yr. post	Active transport to and from school (mean min/day) Extracurricular PA (min/day) Total PA level (mean min/day) Pedometer/accelerometer weekday steps (mean n/day) Accelerometer weekday MVPA (mean min/day)	Questionnaire (FPAQ) Accelerometry and pedometry (7 days)	Not specified MVPA	All domains Transport School	Demographic Gender Environmental Extracurricular PA promotion on schools (S) - Active commuting to school - Sports and PA after school - Sports and PA during lunch break - Active school yards or playgrounds - Health education policy	Questionnaire for school principal (self-developed)
PA Factors	D'Haese, De Meester, Cardon, De Bourdeaudhuij, Deforche, Van Dyck	2015	Belgium	De Meester (2014)	Prospective longitudinal 2 yrs. follow-up (2 assessments)	Baseline: n = 749 Follow-up: n = 502 Final analysis: n = 321 [F: 48.9%]	Baseline: 11.1 ± 0.5 Follow-up: 13.4 ± 0.6	School Transition: Grade 6 to 1st year Baseline: <1 yr. pre Follow-up: <2 yr. Post	Steps (n/day) Sports during leisure (min/day) Active transport to school (min/day) Walking for transport during leisure (min/day) Cycling for transport during leisure (min/day)	Accelerometry and pedometry (7 days) Questionnaire (FPAQ)	Not specified	All domains Leisure-time Transport	Environmental Perception of neighborhood environment (C)(P) - Residential density - Land use mix diversity - Land use mix access - Street network connectivity - Availability of walking and cycling infrastructure - Maintenance and quality of walking and cycling infrastructure - Aesthetics of the neigborhood - Convenience of recreational facilities - Crime safety - Traffic safety	Questionnaires for parents and children (Neighborhood Environmental Walkability Scale for Youth)
Factors	D'Haese, Cardon, Bourdeaudhuij, Deforche, De Meester, Van Dyck	2016	Belgium	De Meester (2014)	Prospective longitudinal 2 yrs. follow-up (2 assessments)	Baseline: n = 749 Final analysis: n = 321 [F: 48.9%]	Baseline: 11.1 ± 0.5 Follow-up: 13.4 ± 0.6	School Transition: Grade 6 to 1st year Baseline: <1 yr. pre Follow-up: <2 yr. post	Steps (n/day) Sports during leisure (min/day) Active transport to school (min/day) Walking for transport during leisure (min/day) Cycling for transport during leisure (min/day)	Accelerometry and pedometry (7 days) Questionnaire (FPAQ)	Not specified	All domains Leisure-time Transport	Individual Child's attitude toward PA (C)(P) Self-efficacy (C) Perceived benefit of healt (C)(P) Perceived benefit of meeting (new) friends (C)(P) Perceived benefit of fun (C)(P) Perceived benefit of being better than others (C)(P) Perceived benefit of not feeling bored (C)(P) Perceived benefit of weight loss (C)(P) Perceived barrier of lack of time (C)(P) Perceived barrier of not liking sports (…	Questionnaires for parents and children (based on previous studies and theory of planned behavior)
PA	Dishman, Dowda, McIver, Saunders, Pate	2017	USA	TRACK	Prospective longitudinal 2 yrs. follow-up (3 assessments)	Baseline: n = 857 [F: 53.7%] 1st Follow-up: n = 852 [F: 53.5%] 2nd Follow-up: n = 792 [ F: 54.3%] PA data Baseline: n = 857 1st follow-up: n = 778 2nd follow-up: n = 686	Baseline: 10.6±0.5	School Transition: Grade 5 to 6 Baseline: Grade 5 (<1 yr. pre) 1st Follow-up: Grade 6 (<1 yr. post) 2nd Follow-up: Grade 7 (<2 yrs. post)	Total PA (min/hr)	Accelerometry (7 days)	All intensities	All domains
PA	Dowda, Taverno Ross, McIver, Dishman, Pate	2017	USA	TRACK	Prospective longitudinal 2 yrs. follow-up (3 assessments)	Baseline: n = 1083 [F: 53.2%] Final analysis: n = 658 [F: 54.9%]	Baseline: 10.6 ± 0.6	School Transition: Grade 5 to 6 Baseline: Grade 5 (<1 yr. pre) 1st Follow-up: Grade 6 (<1 yr. post) 2nd Follow-up: Grade 7 (<2 yrs. post)	MVPA (min/hr)	Accelerometry (7 days)	MVPA	All domains
PA locations and contexts	Dowda, Saunders, Colabianchi, Dishman, McIver, Pate	2020	USA	TRACK	Prospective longitudinal 4 yrs. follow-up (4 assessments) N.B. 4th assessment beyond our scope	Baseline: n = 1084 Final analysis: n = 555 [F: 56.4%]	Baseline: 10.5 ± 0.5	School Transition: Grade 5 to 6 Baseline: Grade 5 (<1 yr. pre) 1st Follow-up: Grade 6 (<1 yr. post) 2nd Follow-up: Grade 7 (<2 yrs. post)	PA locations - Neighborhood - Home	Questionnaire (PAC)	Not specified	NA	Interpersonal Perception of parent support (C) Environmental Access to active equipment at home (P) Perceived environment (C) Windshield: incivilities Windshield: territoriality Windshield: social spaces Outside equipment
PA	Dowda, Dishman, Saunders, Pate	2021	USA	TRACK	Prospective longitudinal 2 yrs. follow-up (2 assessments)	Baseline: n = 1080 Final analysis: n = 409 [F:53.5%]	Baseline: 10.6 ± 0.5	School Transition: Grade 5 to 6 Baseline: Grade 5 (<1 yr. pre) 1st Follow-up: Grade 7 (<2 yrs. post)	PA level (child-reported) PA level (parent-reported)	Questionnaire	Not specified	All domains		Questionnaires for children and parents (based on previous studies; for perception of parent support, access to active equipment at home, and perceived environment) Windshield survey (completed by the researchers) Observations by researchers (for outside equipment)
PA	Eime, Harvey, Sawyer, Craike, Symons, Payne	2016	Australia		Retrospective and Longitudinal 1 yr. retrospective + 3 yrs. follow-up (3 assessments) N.B. 3th assessment beyond our scope	n = 328	12.2 ± 0.5	School Transition: Grade 6 to 7 Retrospective: Year 6 (<1 yr. pre) Baseline: Year 7 (<1 yr. post) 1st Follow-up: Year 8 (<2 yrs. post)	School physical education classes (yes/no) Competitive team activities at school (yes/no) Competitive team activities outside school (yes/no) Competitive individual activities at school (yes/no) Competitive individual activities outside school (yes/no) Organized but non-competitive activities (yes/no) Non-organized activities (yes/no)	Questionnaire (NR & PDPAR)	Not specified	School Leisure-time
Factors	Forthofer, Dowda, O'Neill, Addy, McDonald, Reid, Pate	2017	USA	TRACK	Prospective longitudinal 2 yrs. follow-up (2 assessments)	Baseline: n = 1080 [F: 58.1%] Final analysis: n = 541 [F: 56.4%]	Baseline: 10.6 ± 0.5	School Transition: Grade 5 to 6 Baseline: Grade 5 (<1 yr. pre) 1st Follow-up: Grade 6 (<1 yr. post)	Total PA (min/hr)	Accelerometry (7 days)	All intensities	All domains	Environmental Safe to play outdoors in the neighborhood (yes/no)	Questionnaire for parents (based on previous studies)
PA	Garcia, Pender, Antonakos, Ronis	1998	USA		Prospective longitudinal 1 yr. follow-up (4 assessments)	n = 132 [F: 57.6]	NR	School Transition: Grade 5 to 6 (some) & Grade 6 to 7 (others) Baseline & 1st Follow-up: Grade 5 or 6 (<1 yr. pre) 2nd & 3th Follow-up: Grade 6 or 7 (<1 yr. post)	PA level (index of total effort)	Questionnaire (CAAL) (7 days)	Other	All domains
PA	Jaakkola, Hakonen, Kankaanpää, Joensuu, Kulmala, Kallio, Watt, Tammelin	2019	Finland	Finnish Schools on the Move	Prospective longitudinal 1 yr. follow-up (2 assessments)	Baseline: n = 971 Final analysis: n = 336 [F: 40.5%] Cohort 2013-2014: n = 175 2014-2015: n = 161	Baseline: 12.03 ± 0.38	School Transition: Grade 6 to 7 Baseline: Grade 6 (<1 yr. pre) Follow-up: Grade 7 (<1 yr. post)	MVPA (min/day)	Accelerometry (7 days)	MVPA	All domains
Factors	Jago, Page, Cooper	2012	England	PEACH	Longitudinal 1 yr. follow-up (2 assessments) Secondary analysis	After-school MVPA: n = 828 [F: 55.2%] Weekend MVPA: n = 510 [F: 55.9%]	Baseline: 10-11 yrs.	School Transition: Grade 6 to 7 Baseline: Grade 6 (<1 yr. pre) Follow-up: Grade 7 (<1 yr. post)	After-school MVPA (min/day) Weekend MVPA (min/day)	Accelerometry (7 days)	MVPA	All domains	Interpersonal Friend support for PA General friend support Friend sedentary preferences Number of friends	Questionnaire for children (two subscales from an established scale)
PA	Johansen, Mikalsen and Lagestad	2023	Norway	Mikalsen (2020)	Prospective longitudinal 3 yrs. follow-up (3 assessments)	Final analysis: n = 234 [F:53.0%]	Baseline: 12-13	School Transition: Grade 7 to Grade 8 Baseline: Grade 7 (<1 yr. pre) 1st follow-up: Grade 8: (<1 yr. post) 2nd follow-up: Grade 9 (<2 yrs. post)	MVPA during schooltime (min/wk)	Accelerometry (7 days)	MVPA	School
PA Factors	Knowles, Niven, Fawkner, Henretty	2009	United Kingdom		Prospective longitudinal 1 yr. follow-up (2 assessments)	Baseline: n = 204 [F: 100%] Follow-up: n = 150 Final analysis: n = 150	Baseline: 11.83 ± 0.39 Follow-up: 12.79 ± 0.31	School Transition: NR Baseline: <1 yr. pre Follow-up: < 1 yr. post	PA level (range 1-5)	Questionnaire (PAQ-C)	Not specified	All domains	Individual Maturation / Pubertal Development Body mass Waist circumference Skinfolds Sport competence Physical condition Body attractiveness Muscular strength and development Overall physical self-worth	Questionnaires for children (Pubertal Development Scale for maturation; Children and Youth's Physical Self-Perception Profile for physical self-perceptions) Physical measures (using Seca scale, steel flexible anthropometric tape, and Harpenden skinfold calipers; carried out according to established procedures)
Qualitative	Knowles, Niven, Fawkner	2011	Scotland	Knowles (2011)	Retrospective qualitative	n = 14 [F: 100%] Recruited from a previous study (Knowles et al., 2009) where the girls' decrease in PA levels over the 12 months during the school transition period was above the group median.	13.6 ± 0.3	NR						Interviews (individual, semistructured/narrative) and Interpretative Phenomenological Analysis
Qualitative	Knowles, Niven, Fawkner	2014	United Kingdom	Knowles (2011)	Retrospective qualitative	n = 14 [F: 100%] Recruited from a previous study (Knowles et al., 2009) where the girls' decrease in PA levels over the 12 months during the school transition period was above the group median.	13.64 ± 0.34	NR						Interviews (individual, semistructured/narrative) and Story Analyst
PA	Lau, Dowda, McIver, Pate	2017	USA	TRACK	Prospective longitudinal 2 yrs. follow-up (3 assessments)	Participants - Baseline: n = 1083 - 1st follow-up: n = 1020 - 2nd follow-up: n = 958 Final analysis - Baseline: n = 768 [F: 54.4%] - 1st follow-up: n = 751 [F: 55.0%] - 2nd follow-up: n = 612 [55.1%]	Baseline: 10.6 ± 0.5	School Transition: Grade 5 to 6 Baseline: Grade 5 (<1 yr. pre) 1st Follow-up: Grade 6 (<1 yr. post) 2nd Follow-up: Grade 7 (<2 yrs. post)	School Total PA (min/hr)	Accelerometry (7 days)	All intensities	School
PA Factors	Marks, Barnett, Strugnell, Allender	2015	Australia		Longitudinal cohort 5-8 mth follow-up (2 assessments) Group 1: Children for whom year 6 and year 7 were conducted in separate schools, both in terms of geography and organisational structure Group 2: Children who attend the same school for year 6 and year 7 at the same geographical location and within the same organisational structure	Participants: n = 245 Analysis (max): n = 243 [F: 59.7%] Group 1: n = 152 Group 2: n = 91	Baseline: 12.2 Follow-up: 12.8	School Transition: Grade 6 to 7 Baseline: Grade 6 (<1 yr. pre) Follow-up: Grade 7 (<1 yr. post)	Being very active in physical education class (frequency) Do most of the time at recess Do most of the time at lunch Walking to school (times/wk) Cycle/scoot to school (times/wk) After-school being very active (min/day) Weekend being very active (min/day) MVPA (min/day) LPA (min/day)	Questionnaires (PAQ-C, CLASS, ABAKQ) Accelerometry (7 days)	Not specified Other MVPA LPA	All domains Leisure-time Transport School	Environmental Changing school from baseline to follow-up (yes/no)
Qualitative	McGaughey, Vlaar, Naylor, Hanning, Le Mare, Mâsse	2020	Canada		Retrospective qualitative	Baseline: n = 28 Analysis: n = 27 [Fad: 48%; Fpa: 43.9%] N.B. Adolecent and parent dyads	Adolescents: 13.2 ± 0.5 Parents: 43.9 ± 9.0	School Transition: Grade 7 to 8 Grade 8 (<1 yr. post)	PA in Grade 8 Change in PA between Grade 7 and 8	Semi-structured interviews (parent and child interviews were conducted separately but concurrently)			Interpersonal Family Friends Environmental School	Semi-structured interviews (parent and child interviews were conducted separately but concurrently)
PA Factors	Mikalsen, Bentzen, Säfvenbom and Lagestad	2020	Norway	Mikalsen (2020)	Prospective longitudinal 3 yrs. follow-up (3 assessments)	Baseline: n = 320 [F:50.3%]	Baseline: 12-13	School Transition: Grade 7 to Grade 8 Baseline: Grade 7 (<1 yr. pre) 1st follow-up: Grade 8: (<1 yr. post) 2nd follow-up: Grade 9 (<2 yrs. post)	MVPA (min/day)	Accelerometry (7 days)	MVPA	All domains	Eagerness for PA Perceived athletic competence Parental support	Questionnaire (Eagerness for Physical Activity Scale for eagerness for PA; items from Harter's Self-Perception Profile for Adolescents for perceived athletic competence; items modified from a prior study for parental support)
PA	Okazaki, Koyama and Ohkawara	2022	Japan		Prospective longitudinal 5 yrs. follow-up (5 assessments)	Total: n = 63 [F: 56%] Response rate: n = 55	Baseline: 9.9±0.3	School Transition: Grade 6 to 7 Baseline: Grade 4 (>2 yrs. pre) 1st follow-up: Grade 5 (<2 yrs. pre) 2nd follow-up: Grade 6 (<1 yr. pre) 3th follow-up: Grade 7 (<1 yr. post) 4th follow-up: Grade 8 (<2 yrs. post)	MVPA (min/day) LPA (min/day)	Accelerometry (≥7 days)	MVPA LPA	All domains
PA	Pate, Trost, Dowda, Ott, Ward, Saunders, Felton	1999	USA		Prospective longitudinal 2 yrs. follow-up (3 assessments)	Baseline: n = 269 [F: 48.0%] Analysis: n = 181 [F: 54.7%]	Baseline: 10.7±0.7	School Transition: NR (presumably Grade 5 to 6) Baseline: Grade 5 1st Follow-up: Grade 6 2nd Follow-up: Grade 7	VPA (# of 30-min blocks) MVPA (# of 30-min blocks) After-school Kcals	Questionnaire (PDPAR) (3 days)	VPA MVPA Other	All domains
Factors	Pate, Dowda, Dishman, Colabianchi, Saunders, McIver	2019a	USA	TRACK	Prospective longitudinal 2 yrs. follow-up (3 assessments)	Baseline: n = 1,080 [F: 53.6%] Final analysis: n = 828 [F: 53.9%]	Baseline: 10.6 ± 0.5 2nd Follow-up: 12.5 ± 0.5	School Transition: Grade 5 to 6 Baseline: Grade 5 (<1 yr. pre) 1st Follow-up: Grade 6 (<1 yr. post) 2nd Follow-up: Grade 7 (<2 yrs. post)	PA (min/hr)	Accelerometry (7 days)	All intensities	All domains	Individual Self-efficacy (C) Perceived barriers (C) Self-schema (C) Motives for PA: Enjoyment motivation (C) Motives for PA: Competence motivation (C) Motives for PA: Appearance motivation (C) Motives for PA: Fitness motivation (C) Motives for PA: Social motivation (C) Interpersonal Perception of parent support (C)(P) Percention of parent encouragement (C) Peer support (C) # of active friends (C)…	Questionnaires for children, parents and school administrators/physical education teachers (based on previous studies) Windshield survey and PARA (completed by the researchers)
PA PA locations and contexts	Remmers, Van Kann, Kremers, Ettema, De Vries, Vos, Thijs	2020	Netherlands	PHASE	Prospective longitudinal 1 yr. follow-up (2 assessments)	Baseline: n = 341 Follow-up: n = 246 Final analysis: n = 175 [F: 49.1%]	Baseline: 12.1 ± 0.4	School Transition: Grade 6 to 7 Baseline: Grade 6 (<1 yr. pre) Follow-up: Grade 7 (<1 yr. post)	Weekend days LPA (min/day) Weekdays LPA (min/day) Weekend days MVPA (min/day) Weekdays MVPA (min/day) Weekend days Active transport LPA (min/day) Weekend days Active transport MVPA (min/day) Weekdays before school Active transport LPA (min/day) Weekdays before school Active transport MVPA (min/day) Weekdays during school Active transport LPA (min/day) Weekdays during school Active transport MVPA …	Accelerometry and GPS loggers (7 days)	LPA MVPA	All domains Transport
PA Factors	Ridley, Dollman	2019	Australia		Longitudinal 1 yr. follow-up (2 assessments)	Baseline: n = 99 [F: 100%] Follow-up: n = 61	NR	School Transition: Grade 7 to 8 Baseline: Grade 7 (<1 yr. pre) Follow-up: Grade 8 (<1 yr. post)	PA level (range 1-5) After-school PA level (range 1-5) Evenings PA level (range 1-5) Weekends PA level (range 1-5) Physical education PA level (range 1-5) Lunch/recess PA level (range 1-5) N.B. Only PA level was available for data synthesis on factors	Questionnaire (PAQ-C)	Not specified	All domains Leisure-time School	Individual Perceived outcomes of regular PA Barriers self-efficacy Good at PA Like PA Don't like PA feel Interpersonal Parent support Parent play with Right clothing TV Rules imposed by parents Friends encourage Friend play with Other kids tease Bullies	Questionnaire for children ('eat well be active' questionnaire, which was derived from items in the Children's Physical Activity Correlates Scale and the New South Wales Schools Physical Activity and Nutrition Survey)
PA Factors	Rutten, Boen, Seghers	2014	Belgium		Prospective longitudinal 2 yrs. follow-up (2 assessments)	Baseline: n = 2418 [F: 51.0%] Final sample: n = 472 [F: 55.1%]	Baseline: 10.97±0.41 Follow-up: 12.96±0.40	School Transition: Grade 6 to 7 Baseline: Grade 6 (<1 yr. pre) Follow-up: Grade 8 (<2 yrs. post)	Steps (n/day) PA level (range 1-5) PA level at school (range 1-5) PA level during leisure time (range 1-5)	Pedometry (7 days) Questionnaire (PAQ-C)	Not specified	All domains Leisure-time School	Demographic Gender Individual Overweight (BMI)	Anthropometric measurements (using Seca stadiometer and Seca scale; overweight determined by established BMI cut-off points)
PA locations and contexts	Saunders, Dowda, McIver, McDonald, Pate	2018	USA	TRACK	Prospective longitudinal 2 yrs. follow-up (2 assessments)	Analysis: n = 753 [F:54.7%]	Baseline: 10.5 ± 0.55 Follow-up: 12.5 ± 0.53	School Transition: Grade 5 to 6 Baseline: Grade 5 (<1 yr. pre) Follow-up: Grade 6 (<2 yrs. post)	Common PAs Temporal contexts of PA Social contexts of PA Specific locations of PA	Questionnaire (PAC, adapted from 3DPAR)	Not specified	NA
PA Factors	Shin, Lee, Lee	2019	Korea	KCYPS	Longitudinal 1 yr. follow-up (2 assessments)	n = 1947 [F: 47.5%]	Baseline: 12 Follow-up: 13	School Transition: Grade 6 to 1 Baseline: Grade 6 (<1 yr. pre) Follow-up: Grade 1 (<1 yr. post)	Perceived physical education activity (range 1-5)	Questionnaire	Not specified	School	Demographic Socioeconomic status Individual Perceived Aggressive Disposition Interpersonal Perceived Peer Acceptance	Questionnaire (based on previous studies)
PA Factors	Taylor, Spray, Pearson	2014	United Kingdom		Prospective longitudinal 2 yrs. follow-up (3 assessments)	Analysis: n = 545 [F: 51%]	Baseline: 10.82 ± 0.39	School Transition: NR Baseline: <1 yr. pre 1st Follow-up: <1 yr. post 2nd Follow-up: <1 yr. post	PA level (range 1-5)	Questionnaire (PAQ-C)	Not specified	All domains	Individual Motivational regulations - Intrinsic motivation / identified regulation - Introjected regulation - External motivation - Amotivation Interpersonal Perceptions of teacher psychological need support Perceptions of peer-created task climate Perceptions of peer-created ego climate	Questionnaire for children (items from Teacher as Social Context Questionnaire for perceptions of teacher psychological need support; items from Peer Motivational Climate in Youth Sport Questionnaire; items developed in previous study for motivational regulations)
Factors	Vanwolleghem, Van Dyck, De Meester, De Bourdeaudhuij, Cardon, Gheysen	2016	Belgium	De Meester (2014)	Prospective longitudinal 2 yrs. follow-up (2 assessments)	Baseline: n = 736 Final analysis: n = 313 [F: 48.9%]	Baseline: 11.0 ± 0.5 Follow-up: 13.4 ± 0.6	School Transition: Grade 6 to 1st year Baseline: Grade 6 (<1 yr. pre) Follow-up: 1st year (<2 yrs. post)	Transport to school Transport to leisure destinations	Questionnaire (FPAQ)	Not specified	Transport	Demographic Socioeconomic status Individual Attitude / benefits-barriers (P) Environmental Difference home-school distance between primary and secondary school (P)(S)	Questionnaire for children (for socioeconomic status) Questionnaire for parents (based on previous studies; for attitude) Home and school address received through parents and schools, respectively (home-school distance assessed by the researchers)
PA	Zhu, Haegele, Tang, Wu	2017	China	PFHICA	Cross-sectional	Grade 1-12: n = 48118 [F: 49.5%] Grade 5: n = 5411 [F: 48.1%] Grade 6: n = 3922 [F: 48.6%] Grade 7: n = 4967 [F: 51.5%] Grade 8: n = 4964 [F: 50.3%	NR	School Transition: Grade 6 to 7 Grade 5: <2 yrs. pre Grade 6: <1 yr. pre Grade 7: <1 yr. post Grade 8: <2 yrs. Post	PA for a total of at least 60 minutes per day (d/wk)	Questionnaire (from Active Healthy Global Alliance study)	Not specified	All domains
TRACK = Transitions and Activity Changes in Kids; PEACH = Personal and Environmental Associations with Children’s Health; LSAC = Longitudinal Study of Australian Children; PHASE = Physical Activity in Public Space Environments; KCYPS = Korean Children and Youth Panel Survey; PFHICA = Physical Fitness and Health Index of Child and Adolescents; NR = not reported; PA = physical activity; LPA = light…
